# Supplementary material for: Evaluation of a Set of miRNAs in 26 Cases of Fatal Traumatic Brain Injuries
Source: Int J Mol Sci. 2023 Jun 29;24(13):10836. doi: 10.3390/ijms241310836 (PMC10341445; doi:10.3390/ijms241310836)
Supplement: Supplementary file 1 [file ijms-24-10836-s001.zip]

Archive with 1 entries (1 files):
- ijms-2445070-supplementary.xlsx
