# Supplementary material for: Evaluation of a Set of miRNAs in 26 Cases of Fatal Traumatic Brain Injuries
Source: Int J Mol Sci. 2023 Jun 29;24(13):10836. doi: 10.3390/ijms241310836 (PMC10341445; doi:10.3390/ijms241310836)
Supplement: Supplementary file 1 [file ijms-24-10836-s001.zip › ijms-2445070-supplementary.xlsx]

## Sheet: Data
C1	ratio_miR124	ratio_miR138	ratio_miR144	Cases_controls	Type_	Year	RIN	DV100	DV200	PMI (in days)	PMI (in hours)	Age at Death (years)	Gender	agonal time_hours	open_close trauma	Fixation length
12	1.28398	0.634932	1.41484	0	1	2019	2.5	67	59			71	1			2
13	0.496412	0.48085	4.94039	0	1	2021	2.5	67	57	3	72	18	1			2
14	0.743544	0.591128	5.37963	0	1	2021	2.7	50	28			75	1			2
15	0.102743	0.937025	0.208356	0	1	2021		58	53	2	48	52	1			2
16	0.155104	0.31216	0.525339	0	1	2021	2.4	46	35			88	1			2
17	0.548061	1.06176	15.1624	0	1	2020	2.6	78	69	6	144	53	1			2
18	0.0653819	0.114951	0.307797	0	1	2020	2.4	83	68			63	2			2
19	1.21734	1.2726	0.402971	0	1	2019	2.7	63	54	3	72	59	1			2
20	1.91612	1.78662	0.0461732	0	1	2020	1.2	35	6	8	192	69	1			2
21	0.922902	1.44223	1.05282	0	1	2020	2.5	55	41			37	1			2
22	0.693324	0.889245	0.631396	0	1	2020	2.9	71	55			47	1			2
23	10.9463		0.902742	0	1	2019	2.5	37	7			56	1			2
24	3.03604	1.59244	0.0489416	0	1	2021	1.3	65	26			77	2			2
25	7.2333	2.90533	2.39441	0	1	2020	1.2	65	28			86	2			2
26	0.548927	0.803148	0.407452	0	1	2020	2.3	73	35			66	1			2
27	0.730849	0.6249	0.177103	0	1	2021	2.4	75	53			35	1			2
28	1.81907	0.451329	0.404221	0	1	2021	2.5	79	62			75	2			2
29	1.73232	5.76276	0.546285	0	1	2019	2.5	68	29			45	1			2
30	0.30086	7.47057	0.531147	0	1	2019	2.3	72	37			45	1			2
31	0.317405	0.288861	0.111832	0	1	2019	2.2	62	18			44	1			2
C20	3.57389	5.06845	7.02506	0	1	2021	2.4	47	18	2	48	65	1			2
M23	0.55026	2.96336	1.9029	0	1	2019	1.5	59	44	4	96	80	1			2
M4	0.340017	0.118481	0.794818	0	1	2019	2.6	29	6	4	96	40	1			2
S12	0.398047	0.137268	2.82065	0	1	2019		39	8	2	48	73	1			2
V1	0.94197	2.15517	0.0685722	0	1	2019	1.6	40	16	1	24	39	1			2
V11	1.58536	0.759891	1.753	0	1	2019		47	18	2	48	70	1			2
V8	0.444258	0.363121	0.521047	0	1	2019	1.1	33	8	1	24	65	1			2
4145cc	0.752984	0.360918	0.117091	0	1	2007		59	36			51	1			1
4145nb	2.12118	0.236747	0.159169	0	1	2007	2.8	66	20			51				1
4167cc	5.63587	0.396719	0.335853	0	1	2007	2.5	79	32			59	1			1
4167nb	3.49785	0.207046	0.191144	0	1	2007	2.4	72	25			59				1
4250cc	3.15467	0.197379	0.177237	0	1	2007	2.5	60	41			59	1			1
4250nb	1.36876	0.151977	0.102443	0	1	2007	2.1	72	25			59				1
4368cc	2.81091	0.257045	0.190922	0	1	2007	2.5	70	32			50	1			1
4368nb	19.7105	0.591498	0.766927	0	1	2007	2.5	70	30			50				1
4388cc	2.83448	0.211633	0.173963	0	1	2007	2.5	72	30			55	1			1
4388nb	1.48632	0.162194	0.110281	0	1	2007	2.5	69	25			55				1
4454nb	1.45252	0.14892	0.104464	0	1	2008	2.5	48	17			48	1			1
4488cc	1.86897	0.224735	0.145568	0	1	2008	1.4	66	24			41	2			1
4488nb				0	1	2008	2.1	59	29			41				1
4564cc	2.3423	0.222516	0.162155	0	1	2008	3	67	20			45	1			1
4564nb	7.39365	0.33456	0.35326	0	1	2008	1.1	62	20			45				1
4745cc	3.17396	0.255312	0.202192	0	1	2009	1.7	72	35			50	1			1
4745nb	9.21898	0.326161	0.38948	0	1	2009	2.4	38	27			50				1
4781cc	1.93657	0.154165	0.122726	0	1	2009	2.2	60	60			60	1			1
4781nb	3.88616	0.392945	0.277558	0	1	2009	1.2	59	15			60				1
4813cc	3.99405	0.315761	0.25224	0	1	2009	2.5	63	22			45	1			1
4813nb	1.43796	0.228945	0.128874	0	1	2009	2.5	60	60			45				1
4814cc	4.80114	1.64563e-11	0.202837	0	1	2009	2.5	85	85			45	1			1
4814te	0.276289	5.90296e-12	0.0116726	0	1	2009	2.1	79	59			45				1
4822cc	0.300606	0.110338	0.0409062	0	1	2009	2.3	69	28			46	2			1
4822nb	1.02669	0.0743026	0.0620369	0	1	2009	2.5	76	38			46				1
4834cc	3.62449	0.236404	0.207912	0	1	2009	2.4	85	76			50	2			1
4834nb	0.539584	0.168868	0.0678003	0	1	2009	2.1	74	39			50				1
4995cc	1.18999	0.0992701	0.0771985	0	1	2010	2.5	71	28			54	1			1
4995nb	1.27923	0.204734	0.114947	0	1	2010	2.5	80	61			54				1
5007cc	1.44457	0.296724	0.147053	0	1	2010	2.5	63	38			59	1			1
5007nb	1.58375	0.181418	0.120396	0	1	2010	2.5	71	75			59				1
5098cc	0.6891	0.0505668	0.0419278	0	1	2010	2.2	64	24			53	1			1
5098te	4.49323	0.214538	0.220526	0	1	2010	2.5	66	25			53				1
5442k	0.0235934	0.0132863	0.00397671	0	1	2012	2.5	70	47			58	1			1
5442m	31.4811	0.80411	1.13008	0	1	2012	2.7	65	37			58				1
1A	0.738235	0.850394	0.130957	1	2	2020	1.9	48	18	6	144	61	2	0.01	0	2
1B	1.21597	0.389895	3.69897	1	5	2020		44	21			61				2
1D	5.44716	0.666444	10.6333	1	3	2020	1	64	35			61				2
A23	89.8127	22.8306	0.442535	1	2	2021	5.3	69	40	6	144	67	1	504	0	2
A24	0.0101257	0.00977433	0.303376	1	5	2021		57	23			67				2
A25	0.0140406	0.043731	13.888	1	3	2021		65	22			67				2
B/A	2.18117	14.4616	2.44548	1	2	2021		72	46	2	48	52	1	0.01	0	2
B/B	0.0896738	0.479592	0.519734	1	5	2021		58	20			52				2
B/C	7.55939	10.3555	0.944934	1	3	2021	1.7	65	18			52				2
B3	2.80816	4.02412	0.110693	1	2	2019		56	19	3	72	64	1	86	0	2
B4	30.0706	5.16702	0.584509	1	5	2019	2.3	65	30			64				2
B8	5.74748	5.64503	0.45785	1	3	2019	2.3	57	25			64				2
CA4	2.43844	0.613447	0.120824	1	2	2019	1.6	73	36	1	24	44	1	162	0	2
CA6	258.155		0.967348	1	5	2019	2.4	61	20			44				2
CA9	9.11903	2.581	0.645682	1	3	2019	2.1	68	34			44				2
CF1	13.2875		4.81327	1	3	2013	2	75	37	1	24	51	1	0.01	1	2
CF5	2.4464	1.10551	0.23256	1	2	2013	2.2	77	31			51				2
CF6	66.2844	5.81447	1.84755	1	5	2013	2.4	75	34			51				2
D'G24	20.134	7.92062	0.157299	1	5	2007	1.4	66	22	21	504	51	1	296	1	2
D'G25	21.3322	11.4638	0.134435	1	3	2007	1.7	67	29			51				2
D'G27	4.84332	0.362247	0.179993	1	2	2007	1.2	63	16			51				2
DB2	2661.95	0.191753	19.539	1	2	2007	2.4	70	29	10	240	72	2		0	2
DB6	0.984794	26.574	0.0330985	1	3	2007	1.6	60	13			72				2
DB7	7.25831	2.30327	12.4636	1	3	2007	1.1	78	37			72				2
F1	13.8871	3.49362	0.108119	1	2	2013	2.4	20	4	10	240	61	2	92	0	2
F6	7.67121	2.52889	0.12758	1	5	2013		35	8			61				2
F8	2.10149	0.650881	0.0958173	1	3	2013	1.5	41	14			61				2
GA	0.321572	0.217226	0.135206	1	2	2021	1.5	3	3	4	96	83	1	0.01	0	2
GB	2.28486	15.8472	0.43743	1	5	2021		61	37			83				2
GC	1.81668	1.41456	0.0583678	1	3	2021	2.8	48	16			83				2
GC1	6.05164	2.93097	0.533049	1	5	2007		76	32	3	72	38	1	0.01	1	2
GC3	5.21457		1.50792	1	2	2007	2.4	70	27			38				2
GC5	3.25752	3.02687	0.765137	1	3	2007	2.4	72	28			38				2
GV11	10.5183	4.78621	0.879556	1	3	2010	2	51	32	3	72	48	1	3	1	2
GV5	10.6353	3.24864	1.8414	1	2	2010	2.3	21	1			48				2
GV7	15.4786	13.0525	0.106374	1	5	2010	2.7	31	7			48				2
IL26	2.67212	1.26316	0.273195	1	2	2007	1.8	70	27	1	24	57	1	1	1	2
IL30	4.95748	0.484194	0.709376	1	5	2007	2.5	63	28			57				2
IL31	48.6246	2.23871	2.51164	1	3	2007	1.5	64	22			57				2
IS10	58.6198		0.00140358	1	3	2008	1.8	61	18	5	120	58	1	57	0	2
IS11	1.08355	0.264221	12.7355	1	5	2008	1.1	58	17			58				2
IS4	20.6937	1.75342	1.81647	1	2	2008	2.4	47	10			58				2
LR10	1.69042	1.60373	2.23054	1	2	2010	2.3	52	7	3	72	81	2	11	0	2
LR11	0.593636	1.81718	3.28904	1	5	2010	3.5	19	2			81				2
LR8	14.4454	5.88313	10.7969	1	3	2010	2.6	21	6			81				2
N2	0.20851	366.39	0.00777577	1	5	2019	2.7	29	8	4	96	50	1	2	0	2
N4	0.355238	0.41063	0.498918	1	2	2019	1.9	66	34			50				2
N7	0.924315	0.673854	0.693262	1	3	2019	2.2	54	26			50				2
NA1	0.584186	0.789248	0.184222	1	3	2011	2.6	54	22	2	48	41	1	0.01	1	2
NA3	10.9073	4.63082	1.32614	1	2	2011	2.6	57	24			41				2
NA4	2.45664	0.528778	0.937376	1	5	2011	2.6	55	20			41				2
Na	0.333749	0.889388	0.0228264	1	3	2021	2.5	62	39	1	24	23	1	35	0	2
Nb	35.3085	358.541	0.688706	1	2	2021	1.8	62	42			23				2
Nc	0.402703	2.9319	1.17105	1	5	2021		61	32			23				2
PG2	1.98716	0.606995	1.0322	1	2	2008		76	25	2	48	62	1	0.01	1	2
PG3	3.17901	0.557725	1.13178	1	3	2008	2.4	73	25			62				2
PG4	4.64723	2.63065	2.51644	1	5	2008	2.5	72	23			62				2
PP27	0.941821	2.45815	0.634433	1	2	2013	2.5	72	29	3	72	64	1	0.01	0	2
PP28	0.688011	0.864271	0.116671	1	5	2013	2.5	72	30			64				2
PP29	0.656168	1.28894	0.364036	1	3	2013	2.4	76	33			64				2
R1	0.652923	1.64039	1.09429	1	5	2019	2.5	50	21	2	48	71	1	0.01	0	2
R2	0.630432		0.543152	1	2	2019	1.8	64	36			71				2
R4	28.0601	14.8203	0.530515	1	3	2019	1.4	64	32			71				2
RG1	0.217205	1.58687	0.161225	1	3	2011	2.8	67	26	5	120	90	1	21	0	2
RG2	5.19979		0.938527	1	2	2011		69	41			90				2
RG4	4.20738	8.38014	0.944707	1	5	2011		71	32			90				2
RU10	13.3154	2.87602	0.134907	1	3	2019	1.4	70	34	1	24	56	1	15	0	2
RU6	2.20643	6.38979	23.0506	1	2	2019	2.2	59	17			56				2
RU9	1.14809	0.65669	0.181023	1	5	2019	2.5	74	32			56				2
S21	0.509547	0.516321	0.187155	1	2	2007	2.4	72	25	4	96	58	1	0.01	0	2
S22	0.394942	0.913049	0.955765	1	5	2007	2.5	66	17			58				2
S23	0.490225	1.0834	0.52907	1	3	2007	2.5	70	24			58				2
TA	1.01977	1.91493	0.237872	1	2	2021	2.4	52	33			36	1	36	0	2
TB	27.1593	8.7085	0.251458	1	5	2021		53	37			36				2
TC	1.99312		0.566458	1	3	2021	3.3	59	39			36				2
TF3	3.94416	1.06715	0.101865	1	5	2012		59	20	6	144	73	1	264	0	2
TF6	20.4303	11.4454	0.0792556	1	2	2012		58	9			73				2
TF7	1.94354	0.386285	0.0129017	1	3	2012		51	19			73				2
	Values refer to ∆∆Ct	Values refer to ∆∆Ct	Values refer to ∆∆Ct	0= Control	1=Control					PM= post mortem interval	PMI= post mortem interval
				1= Cases	2= Coup area								1 = Male		0 = closed trauma	1 ≤ 48 hours
					3= Corpus Callosum								2 =Female		1 = open trauma	2 > 48 hours
					5= Contercoup area
